# Supplementary material for: Complex Transposon Insertion as a Novel Cause of Pompe Disease
Source: Int J Mol Sci. 2021 Oct 8;22(19):10887. doi: 10.3390/ijms221910887 (PMC8509548; doi:10.3390/ijms221910887)
Supplement: Supplementary file 1 [file ijms-22-10887-s001.zip]

Archive with 3 entries (3 files):
- Figure 1.pdf
- Figure 2.pdf
- Supplementary file.pdf
